# Supplementary material for: Ewha Medical Journal passed the scientific evaluation by PubMed Central and succeeded in being included in DOAJ, but failed to be accepted by Scopus
Source: Ewha Med J. 2025 Feb 18;48(2):e21. doi: 10.12771/emj.2025.00024 (PMC12277496; doi:10.12771/emj.2025.00024)
Supplement: Supplementary file 1 — Supplement 1. 165 journals in NLM Catalog (https://www.ncbi.nlm.nih.gov/nlmcatalog) found with the search term, “journalspmc AND Korea [country]”. [file emj-2025-00024-suppl1.txt]

Supplement 1. 165 journal found with search term, “journalspmc AND Korea [country]” in NLM Catalog (https://www.ncbi.nlm.nih.gov/nlmcatalog) 

1. Clinical transplantation and research
Taehan Isik Hakhoe. NLM Title Abbreviation: Clin Transplant Res. ISSN:3022-7712
(Electronic) ; 3022-6783 (Print) ; 3022-6783 (Linking). [Seoul, Republic of
Korea] : Korean Society for Transplantation, [2024]-. Not currently indexed for
MEDLINE.
NLM ID: 9918787371206676 [Serial]


2. Women’s health nursing (Seoul, Korea)
Yŏsŏng Kŏn'gang Kanho Hakhoe. NLM Title Abbreviation: Womens Health Nurs.
ISSN:3022-8247 (Electronic) ; 3022-7666 (Print) ; 3022-7666 (Linking). Seoul,
Korea : Korean Society of Women Health Nursing, [2024]-. Currently indexed for
MEDLINE.
NLM ID: 9918804087906676 [Serial]


3. Journal of the Korean Academy of Child and Adolescent Psychiatry
Taehan Soa Ch'ŏngsonyŏn Chŏngsin Ŭihakhoe. NLM Title Abbreviation: J Korean
Acad Child Adolesc Psychiatry. ISSN:2233-9183 (Electronic) ; 2233-9183 (Linking).
[Seoul] : Korean Academy of Child and Adolescent Psychiatry, [2023]-. Not
currently indexed for MEDLINE.
NLM ID: 9918976761606676 [Serial]


4. Parasites, hosts and diseases
Taehan Kisaengch'ung Yŏltae Ŭihakhoe. NLM Title Abbreviation: Parasites Hosts
Dis. ISSN:2982-6799 (Electronic) ; 2982-5164 (Print) ; 2982-5164 (Linking). Sŏul
: The Korean Society for Parasitology and Tropical Medicine, February 2023-.
Currently indexed for MEDLINE.
NLM ID: 9918574074806676 [Serial]


5. Journal of chest surgery
Taehan Hyungbu Oekwa Hakhoe. NLM Title Abbreviation: J Chest Surg. ISSN:2765-1614
(Electronic) ; 2765-1606 (Print) ; 2765-1606 (Linking). [Seoul] : Korean Society 
for Thoracic and Cardiovascular Surgery, [2021]-. Not currently indexed for
MEDLINE.
NLM ID: 101775790 [Serial]


6. Journal of hospice and palliative care
Han'guk Hosŭp'isŭ Wanhwa Ŭiryo Hakhoe. NLM Title Abbreviation: J Hosp Palliat 
Care. ISSN:2765-3080 (Electronic) ; 2765-3072 (Print) ; 2765-3072 (Linking).
Seoul, Korea : Korean Society for Hospice and Palliative Care, [2021]-. Not
currently indexed for MEDLINE.
NLM ID: 9918419183806676 [Serial]


7. Journal of the Korean Society of Radiology
Taehan Yŏngsang Ŭihakhoe. NLM Title Abbreviation: J Korean Soc Radiol.
ISSN:2951-0805 (Electronic) ; 2951-0805 (Linking). Seoul : Korean Society of
Radiology, [2021]-. Not currently indexed for MEDLINE.
NLM ID: 9918452587406676 [Serial]


8. Journal of Yeungnam medical science
Yŏngnam Taehakkyo Ŭikwa Taehak; Yŏngnam Taehakkyo Ŭikwahak Yŏn'gusŏ. NLM
Title Abbreviation: J Yeungnam Med Sci. ISSN:2799-8010 (Electronic) ; 2799-8010
(Linking). Daegu, Korea : Yeungnam University College of Medicine : Yeungnam
University Institute of Medical Science, 2022-. Not currently indexed for
MEDLINE.
NLM ID: 9918333886606676 [Serial]


9. Encephalitis (Seoul, Korea)
Taehan Noeyŏm/Noe Yŏmchŭng Hakhoe. NLM Title Abbreviation: Encephalitis.
ISSN:2734-1461 (Electronic) ; 2765-4559 (Print) ; 2734-1461 (Linking). Seoul,
Korea : Korean Encephalitis and Neuroinflammation Society, [2020]-. Not currently
indexed for MEDLINE.
NLM ID: 9918592381006676 [Serial]


10. Physical activity and nutrition
Han'guk Undong Yŏngyang Hakhoe. NLM Title Abbreviation: Phys Act Nutr.
ISSN:2733-7545 (Electronic) ; 2733-7545 (Linking). Seoul, Republic of Korea :
Korean Society for Exercise Nutrition, [2020]-. Not currently indexed for
MEDLINE.
NLM ID: 101770644 [Serial]


11. Animal bioscience
Asian-Australasian Association of Animal Production Societies. NLM Title
Abbreviation: Anim Biosci. ISSN:2765-0235 (Electronic) ; 2765-0189 (Print) ;
2765-0189 (Linking). Seoul, Korea : Asian-Australasian Association of Animal
Production Societies, [2021]-. Not currently indexed for MEDLINE.
NLM ID: 101774366 [Serial]


12. Clinical and experimental pediatrics
Taehan Soakwa Hakhoe. NLM Title Abbreviation: Clin Exp Pediatr. ISSN:2713-4148
(Electronic) ; 2713-4148 (Linking). Seoul, Korea : Korean Pediatric Society,
[2020]-. Not currently indexed for MEDLINE.
NLM ID: 101761234 [Serial]


13. Environmental analysis, health and toxicology
Hwan'gyŏng Doksŏng Bogŏn Hakhoe; Korea Society for Environmental Analysis. NLM
Title Abbreviation: Environ Anal Health Toxicol. ISSN:2671-9525 (Electronic) ;
2671-9525 (Linking). Seoul : Korean Society of Environmental Health and
Toxicology/Korea Society for Environmental Analysis, [2019]-. Not currently
indexed for MEDLINE.
NLM ID: 101758126 [Serial]


14. Food science of animal resources
Han'guk Ch'uksan Sikp'um Hakhoe. NLM Title Abbreviation: Food Sci Anim Resour.
ISSN:2636-0780 (Electronic) ; 2636-0772 (Print) ; 2636-0772 (Linking). Seoul,
Korea : Korean Society for Food Science of Animal Resources, [2019]-. Not
currently indexed for MEDLINE.
NLM ID: 101742126 [Serial]


15. Korean journal of transplantation
Taehan Isik Hakhoe. NLM Title Abbreviation: Korean J Transplant. ISSN:2671-8804
(Electronic) ; 2671-8790 (Print) ; 2671-8790 (Linking). Seoul, Korea : Korean
Society for Transplantation, 2019-2023. Not currently indexed for MEDLINE.
NLM ID: 101775609 [Serial]


16. International journal of heart failure
Taehan Simbujŏn Hakhoe. NLM Title Abbreviation: Int J Heart Fail. ISSN:2636-1558
(Electronic) ; 2636-154X (Print) ; 2636-154X (Linking). Seoul : Korean Society of
Heart Failure, [2019]-. Not currently indexed for MEDLINE.
NLM ID: 101775659 [Serial]


17. Neurospine
Taehan Ch'ŏkch'u Sin'gyŏng Oekwa Hakhoe. NLM Title Abbreviation: Neurospine.
ISSN:2586-6591 (Electronic) ; 2586-6583 (Print) ; 2586-6591 (Linking). Seoul,
Korea : Korean Spinal Neurosurgery Society, [2018]-. Not currently indexed for
MEDLINE.
NLM ID: 101724936 [Serial]


18. Acute and critical care
Taehan Chunghwanja Ŭihakhoe. NLM Title Abbreviation: Acute Crit Care.
ISSN:2586-6060 (Electronic) ; 2586-6052 (Print) ; 2586-6052 (Linking). Seoul,
Korea : Korean Society of Critical Care Medicine, [2018]-. Not currently indexed 
for MEDLINE.
NLM ID: 101726905 [Serial]


19. Journal of obesity & metabolic syndrome
Taehan Piman Hakhoe. NLM Title Abbreviation: J Obes Metab Syndr. ISSN:2508-7576
(Electronic) ; 2508-6235 (Print) ; 2508-6235 (Linking). Seoul : Korean Society
for the Study of Obesity, [2017]-. Not currently indexed for MEDLINE.
NLM ID: 101704724 [Serial]


20. Annals of geriatric medicine and research
Taehan Noinbyŏng Hakhoe. NLM Title Abbreviation: Ann Geriatr Med Res.
ISSN:2508-4909 (Electronic) ; 2508-4798 (Print) ; 2508-4798 (Linking). Seoul :
Korean Geriatrics Society, [2016]-. Currently indexed for MEDLINE.
NLM ID: 101701105 [Serial]


21. Annals of hepato-biliary-pancreatic surgery
Han'guk Kandamch'we Oekwa Hakhoe. NLM Title Abbreviation: Ann Hepatobiliary
Pancreat Surg. ISSN:2508-5859 (Electronic) ; 2508-5778 (Print) ; 2508-5859
(Linking). [Seoul, Korea] : Korean Association of Hepato-Biliary-Pancreatic
Surgery, [2016]-. Not currently indexed for MEDLINE.
NLM ID: 101698342 [Serial]


22. Investigative and clinical urology
Taehan Pinyogikwa Hakhoe; Taehan Endourology Hakhoe; Taehan Soa Pinyogikwa
Hakhoe. NLM Title Abbreviation: Investig Clin Urol. ISSN:2466-0493 (Print) ;
2466-054X (Electronic) ; 2466-0493 (Linking). Seoul : Korean Urological
Association, [2016]-. Currently indexed for MEDLINE.
NLM ID: 101674989 [Serial]


23. Journal of audiology & otology
Taehan Ch'ŏnggak Hakhoe. NLM Title Abbreviation: J Audiol Otol. ISSN:2384-1621
(Print) ; 2384-1710 (Electronic). Seoul : Korean Audiological Society, [2015]-.
Not currently indexed for MEDLINE.
NLM ID: 101657815 [Serial]


24. Journal of dental anesthesia and pain medicine
Taehan Ch'ikwa Mach'wikwa Hakhoe; Federation of Asian Dental Anesthesiology
Societies. NLM Title Abbreviation: J Dent Anesth Pain Med. ISSN:2383-9309 (Print)
; 2383-9317 (Electronic) ; 2383-9309 (Linking). Seoul : The Korean Dental Society
of Anesthesiology. Not currently indexed for MEDLINE.
NLM ID: 101690691 [Serial]


25. Journal of pathology and translational medicine
Taehan Pyŏngni Hakhoe; Taehan Sep'o Pyŏngni Hakhoe. NLM Title Abbreviation: J
Pathol Transl Med. ISSN:2383-7837 (Print) ; 2383-7845 (Electronic) ; 2383-7837
(Linking). Seoul : Korean Society of Pathologists/Korean Society of
Cytopathology, [2015]-. Not currently indexed for MEDLINE.
NLM ID: 101650151 [Serial]


26. Clinical and experimental emergency medicine
Taehan Ŭnggup Ŭihakhoe. NLM Title Abbreviation: Clin Exp Emerg Med.
ISSN:2383-4625 (Electronic) ; 2383-4625 (Linking). Seoul : Korean Society of
Emergency Medicine, [2014]-. Not currently indexed for MEDLINE.
NLM ID: 101657493 [Serial]


27. Clinics in shoulder and elbow
Taehan Kyŏn Chugwanjŏl Hakhoe. NLM Title Abbreviation: Clin Shoulder Elb.
ISSN:2383-8337 (Print) ; 2288-8721 (Electronic) ; 1226-9344 (Linking). Seongnam, 
Korea : Korean Shoulder and Elbow Society, Department of Orthopedic Surgery,
Seoul National University Bundang Hospital, [2014]. Not currently indexed for
MEDLINE.
NLM ID: 101658558 [Serial]


28. Journal of animal science and technology
Hanʼguk Tongmul Chawŏn Kwahakhoe. NLM Title Abbreviation: J Anim Sci Technol.
ISSN:2055-0391 (Electronic) ; 2055-0391 (Linking). 2019- : Seoul, Korea : Korean 
Society of Animal Sciences and Technology. Not currently indexed for MEDLINE.
NLM ID: 101661694 [Serial]


29. Journal of liver cancer
Korean Liver Cancer Association. NLM Title Abbreviation: J Liver Cancer.
ISSN:2383-5001 (Electronic) ; 2288-8128 (Print) ; 2288-8128 (Linking). S̆oul
T'ŭkpyŏlsi, Kangnam-gu : Korean Liver Cancer Association, [2014]-. Not
currently indexed for MEDLINE.
NLM ID: 101650610 [Serial]


30. Korean journal for food science of animal resources
Han'guk Ch'uksan Sikp'um Hakhoe. NLM Title Abbreviation: Korean J Food Sci Anim
Resour. ISSN:1225-8563 (Print) ; 2234-246X (Electronic) ; 1225-8563 (Linking).
Seoul : Korean Society for Food Science of Animal Resources. Not currently
indexed for MEDLINE.
NLM ID: 101660566 [Serial]


31. Korean journal of critical care medicine
Taehan Chunghwanja Ŭihakhoe. NLM Title Abbreviation: Korean J Crit Care Med.
ISSN:2383-4870 (Print) ; 2383-4889 (Electronic) ; 2383-4870 (Linking). Yongsan-gu
: Korean Society of Critical Care Medicine. Not currently indexed for MEDLINE.
NLM ID: 101652343 [Serial]


32. Vascular specialist international
Taehan Hyŏlkwan Oekwa Hakhoe. NLM Title Abbreviation: Vasc Specialist Int.
ISSN:2288-7989 (Electronic) ; 2288-7970 (Print) ; 2288-7970 (Linking). Seoul :
Korean Society for Vascular Surgery, [2014]-. Not currently indexed for MEDLINE.
NLM ID: 101633116 [Serial]


33. Annals of coloproctology
Taehan Taejang Hangmun Hakhoe. NLM Title Abbreviation: Ann Coloproctol.
ISSN:2287-9714 (Print) ; 2287-9722 (Electronic) ; 2287-9714 (Linking). Seoul :
Korean Society of Coloproctology, [2013]-. Not currently indexed for MEDLINE.
NLM ID: 101605121 [Serial]


34. Annals of occupational and environmental medicine
Taehan Chigŏp Hwan'gyŏng Ŭihakhoe. NLM Title Abbreviation: Ann Occup Environ
Med. ISSN:2052-4374 (Electronic) ; 2052-4374 (Linking). 2019- : Seoul, Korea :
KAMJE Press. Not currently indexed for MEDLINE.
NLM ID: 101609244 [Serial]


35. Annals of surgical treatment and research
Taehan Oekwa Hakhoe. NLM Title Abbreviation: Ann Surg Treat Res. ISSN:2288-6575
(Print) ; 2288-6796 (Electronic) ; 2288-6575 (Linking). Seoul : Korean Surgical
Society, [2014]-. Not currently indexed for MEDLINE.
NLM ID: 101622895 [Serial]


36. Brain tumor research and treatment
Taehan Noejongyang Hakhoe; Korean Society for Neuro-Oncology. NLM Title
Abbreviation: Brain Tumor Res Treat. ISSN:2288-2405 (Print) ; 2288-2413
(Electronic) ; 2288-2405 (Linking). Daegu : Korean Brain Tumor Society, [2013]-. 
Not currently indexed for MEDLINE.
NLM ID: 101627407 [Serial]


37. Child health nursing research
Adong Kanho Hakhoe (Korea). NLM Title Abbreviation: Child Health Nurs Res.
ISSN:2287-9110 (Print) ; 2287-9129 (Electronic) ; 2287-9110 (Linking). Jinju :
Korean Academy of Child Health Nursing, [2013]-. Not currently indexed for
MEDLINE.
NLM ID: 101603835 [Serial]


38. Journal of cancer prevention
Taehan Am Yebang Hakhoe. NLM Title Abbreviation: J Cancer Prev. ISSN:2288-3649
(Print) ; 2288-3657 (Electronic) ; 2288-3649 (Linking). Seoul : Korean Society of
Cancer Prevention, [2013]-. Not currently indexed for MEDLINE.
NLM ID: 101615965 [Serial]


39. Journal of exercise rehabilitation
Han'guk Undong Chaehwal Hakhoe. NLM Title Abbreviation: J Exerc Rehabil.
ISSN:2288-176X (Print) ; 2288-1778 (Electronic) ; 2288-176X (Linking). Seoul :
Korean Society of Exercise Rehabilitation. Not currently indexed for MEDLINE.
NLM ID: 101615171 [Serial]


40. Journal of menopausal medicine
Taehan P'yegyŏng Hakhoe. NLM Title Abbreviation: J Menopausal Med.
ISSN:2288-6478 (Print) ; 2288-6761 (Electronic) ; 2288-6478 (Linking). Seoul :
The Korean Society of Menopause, [2014]-. Not currently indexed for MEDLINE.
NLM ID: 101632648 [Serial]


41. Journal of stroke
Taehan Noejolchung Hakhoe. NLM Title Abbreviation: J Stroke. ISSN:2287-6391
(Print) ; 2287-6405 (Electronic) ; 2287-6391 (Linking). [Seoul] : Korean Stroke
Society, [2012]-. Not currently indexed for MEDLINE.
NLM ID: 101602023 [Serial]


42. Obstetrics & gynecology science
Taehan Sanbuinkwa Hakhoe. NLM Title Abbreviation: Obstet Gynecol Sci.
ISSN:2287-8572 (Print) ; 2287-8580 (Electronic) ; 2287-8572 (Linking). Seoul :
Korean Society of Obstetrics and Gynecology. Not currently indexed for MEDLINE.
NLM ID: 101602614 [Serial]


43. Ultrasonography (Seoul, Korea)
Taehan Ch'oŭmp'a Ŭihakhoe. NLM Title Abbreviation: Ultrasonography.
ISSN:2288-5919 (Print) ; 2288-5943 (Electronic) ; 2288-5919 (Linking). Seoul :
Korean Society of Ultrasound in Medicine, January 1, 2014-. Not currently indexed
for MEDLINE.
NLM ID: 101626019 [Serial]


44. Annals of laboratory medicine
Taehan Chindan Kŏmsa Ŭihakhoe. NLM Title Abbreviation: Ann Lab Med.
ISSN:2234-3806 (Print) ; 2234-3814 (Electronic) ; 2234-3806 (Linking). Seoul :
Korean Society for Laboratory Medicine. Currently indexed for MEDLINE.
NLM ID: 101571172 [Serial]


45. Annals of pediatric endocrinology & metabolism
Taehan Soa Naebunbi Hakhoe. NLM Title Abbreviation: Ann Pediatr Endocrinol Metab.
ISSN:2287-1012 (Print) ; 2287-1292 (Electronic) ; 2287-1012 (Linking). Seoul :
Korean Society of Pediatric Endocrinology. Not currently indexed for MEDLINE.
NLM ID: 101588279 [Serial]


46. Applied microscopy
Korean Society of Microscopy. NLM Title Abbreviation: Appl Microsc.
ISSN:2287-4445 (Electronic) ; 2287-5123 (Print) ; 2234-6198 (Linking). [2019]- : 
[London, England] : Springer. Not currently indexed for MEDLINE.
NLM ID: 101698575 [Serial]


47. Archives of craniofacial surgery
Taehan Tugae Anmyŏn Sŏnghyŏng Oekwa Hakhoe. NLM Title Abbreviation: Arch
Craniofac Surg. ISSN:2287-1152 (Print) ; 2287-5603 (Electronic) ; 2287-1152
(Linking). Seoul : Korean Cleft Palate-Craniofacial Association. Not currently
indexed for MEDLINE.
NLM ID: 101588280 [Serial]


48. Archives of plastic surgery
Taehan Sŏnghyŏng Oekwa Hakhoe. NLM Title Abbreviation: Arch Plast Surg.
ISSN:2234-6163 (Print) ; 2234-6171 (Electronic) ; 2234-6163 (Linking). Seoul :
Korean Society of Plastic and Reconstructive Surgeons. Not currently indexed for 
MEDLINE.
NLM ID: 101577999 [Serial]


49. Clinical and experimental vaccine research
Taehan Paeksin Hakhoe. NLM Title Abbreviation: Clin Exp Vaccine Res.
ISSN:2287-3651 (Print) ; 2287-366X (Electronic) ; 2287-3651 (Linking). Seoul :
Korean Vaccine Society. Not currently indexed for MEDLINE.
NLM ID: 101592344 [Serial]


50. Clinical and molecular hepatology
Taehan Kan Hakhoe. NLM Title Abbreviation: Clin Mol Hepatol. ISSN:2287-2728
(Print) ; 2287-285X (Electronic) ; 2287-2728 (Linking). Seoul, Korea : Korean
Association for the Study of the Liver. Currently indexed for MEDLINE.
NLM ID: 101586730 [Serial]


51. Clinical nutrition research
Han'guk Imsang Yongyang Hakhoe. NLM Title Abbreviation: Clin Nutr Res.
ISSN:2287-3732 (Print) ; 2287-3740 (Electronic) ; 2287-3732 (Linking). [Seoul] : 
Korean Society of Clinical Nutrition. Not currently indexed for MEDLINE.
NLM ID: 101592483 [Serial]


52. Development & reproduction
Han'guk Palsaeng Saengmul Hakhoe. NLM Title Abbreviation: Dev Reprod.
ISSN:2465-9525 (Print) ; 2465-9541 (Electronic) ; 2465-9525 (Linking). Seoul :
Korean Society of Developmental Biology, [2012]-. Not currently indexed for
MEDLINE.
NLM ID: 101178352 [Serial]


53. Hip & pelvis
Taehan Ko Kwanjŏl Hakhoe. NLM Title Abbreviation: Hip Pelvis. ISSN:2287-3260
(Print) ; 2287-3279 (Electronic) ; 2287-3260 (Linking). Seoul : Taehan Ko
Kwanjŏl Hakhoe, 2012-. Not currently indexed for MEDLINE.
NLM ID: 101599815 [Serial]


54. Journal of bone metabolism
Taehan Kol Taesa Hakhoe. NLM Title Abbreviation: J Bone Metab. ISSN:2287-6375
(Print) ; 2287-7029 (Electronic) ; 2287-6375 (Linking). Seoul : Korean Society
for Bone and Mineral Research. Not currently indexed for MEDLINE.
NLM ID: 101599927 [Serial]


55. Journal of cerebrovascular and endovascular neurosurgery
Taehan Noe Hyǒlgwan Oegwa Hakhoe; Taehan Noe Hyǒlgwannae Susul Hakhoe. NLM
Title Abbreviation: J Cerebrovasc Endovasc Neurosurg. ISSN:2234-8565 (Print) ;
2287-3139 (Electronic) ; 2234-8565 (Linking). Seoul : Korean Society of
Cerebrovascular Surgeons. Not currently indexed for MEDLINE.
NLM ID: 101589154 [Serial]


56. Journal of lipid and atherosclerosis
Hanʻguk Chijil Tongmaek Kyŏnghwa Hakhoe. NLM Title Abbreviation: J Lipid
Atheroscler. ISSN:2287-2892 (Print) ; 2288-2561 (Electronic) ; 2287-2892
(Linking). Seoul, Korea : Korean Society of Lipid and Atherosclerosis. Not
currently indexed for MEDLINE.
NLM ID: 101610890 [Serial]


57. Journal of metabolic and bariatric surgery
Taehan Piman Taesa Oekwa Hakhoe. NLM Title Abbreviation: J Metab Bariatr Surg.
ISSN:2508-5956 (Electronic) ; 2287-2930 (Print) ; 2508-5956 (Linking). [Sŏul-si,
Chongno-gu] : Taehan Piman Taesa Oekwa Hakhoe, June 2012-. Not currently indexed 
for MEDLINE.
NLM ID: 9918383866806676 [Serial]


58. Journal of minimally invasive surgery
Korean Society of Endoscopic & Laparoscopic Surgeons; Korean Society of
Endo-Laparoscopic & Robotic Surgery. NLM Title Abbreviation: J Minim Invasive
Surg. ISSN:2234-778X (Print) ; 2234-5248 (Electronic). Seoul, Korea : Korean
Society of Endo-Laparoscopic & Robotic Surgery. Not currently indexed for
MEDLINE.
NLM ID: 101585410 [Serial]


59. Journal of the Korean Association of Oral and Maxillofacial Surgeons
Taehan Kugang Akanmyŏn Oekwa Hakhoe. NLM Title Abbreviation: J Korean Assoc Oral
Maxillofac Surg. ISSN:2234-7550 (Print) ; 2234-5930 (Electronic) ; 1225-1585
(Linking). Seoul : Korean Association of Oral and Maxillofacial Surgeons. Not
currently indexed for MEDLINE.
NLM ID: 101580242 [Serial]


60. Journal of trauma and injury
Taehan Oesang Hakhoe. NLM Title Abbreviation: J Trauma Inj. ISSN:2287-1683
(Electronic) ; 2799-4317 (Print). [Sŏul T'ŭkpyŏlsi] : Korean Society of
Traumatology, 2012-. Not currently indexed for MEDLINE.
NLM ID: 101647847 [Serial]


61. Kidney research and clinical practice
Taehan Sinjang Hakhoe. NLM Title Abbreviation: Kidney Res Clin Pract.
ISSN:2211-9132 (Print) ; 2211-9140 (Electronic) ; 2211-9132 (Linking). 2017- :
Seoul : Korean Society of Nephrology. Not currently indexed for MEDLINE.
NLM ID: 101586778 [Serial]


62. Korean journal of neurotrauma
Taehan Sin'gyŏng Sonsang Hakhoe. NLM Title Abbreviation: Korean J Neurotrauma.
ISSN:2234-8999 (Print) ; 2288-2243 (Electronic) ; 2234-8999 (Linking). [Ch'ungbuk
Ch'ŏngju-si] : Korean Neurotraumatology Society. Not currently indexed for
MEDLINE.
NLM ID: 101584658 [Serial]


63. Korean journal of orthodontics
Taehan Ch'ikwa Kyojŏng Hakhoe. NLM Title Abbreviation: Korean J Orthod.
ISSN:2234-7518 (Print) ; 2005-372X (Electronic). Seoul Geocho-gu : Korean
Association of Orthodontists. Not currently indexed for MEDLINE.
NLM ID: 101582382 [Serial]


64. Pediatric gastroenterology, hepatology & nutrition
Taehan Soa Sohwagi Yŏngyang Hakhoe. NLM Title Abbreviation: Pediatr
Gastroenterol Hepatol Nutr. ISSN:2234-8646 (Print) ; 2234-8840 (Electronic) ;
2234-8840 (Linking). Seongnam : Korean Society of Pediatric Gastroenterology,
Hepatology and Nutrition. Not currently indexed for MEDLINE.
NLM ID: 101590471 [Serial]


65. Preventive nutrition and food science
Han'guk Sikp'um Yŏngyang Kwahakhoe. NLM Title Abbreviation: Prev Nutr Food Sci. 
ISSN:2287-1098 (Print) ; 2287-8602 (Electronic) ; 2287-1098 (Linking). Pusan,
Korea : Korean Society of Food Science and Nutrition. Not currently indexed for
MEDLINE.
NLM ID: 101586663 [Serial]


66. Prostate international
Asian Pacific Prostate Society. NLM Title Abbreviation: Prostate Int.
ISSN:2287-8882 (Print) ; 2287-903X (Electronic) ; 2287-8882 (Linking). Seoul :
Asian Pacific Prostate Society, [2013]-. Not currently indexed for MEDLINE.
NLM ID: 101605566 [Serial]


67. Restorative dentistry & endodontics
Taehan Chʻikwa Pojon Hakhoe. NLM Title Abbreviation: Restor Dent Endod.
ISSN:2234-7658 (Print) ; 2234-7666 (Electronic) ; 2234-7658 (Linking). Seoul :
Korean Academy of Conservative Dentistry. Not currently indexed for MEDLINE.
NLM ID: 101584377 [Serial]


68. Tissue engineering and regenerative medicine
Han'guk Chojik Konghak Chaesaeng Ŭihakhoe. NLM Title Abbreviation: Tissue Eng
Regen Med. ISSN:1738-2696 (Print) ; 2212-5469 (Electronic) ; 1738-2696 (Linking).
Seoul : Springer International Publishing co-published with Korean Tissue
Engineering and Regenerative Medicine, [2012]-. Currently indexed for MEDLINE.
NLM ID: 101699923 [Serial]


69. The world journal of men's health
Taehan Namsŏng Kwahakhoe. NLM Title Abbreviation: World J Mens Health.
ISSN:2287-4208 (Print) ; 2287-4690 (Electronic) ; 2287-4208 (Linking). Seoul :
Korean Society for Sexual Medicine and Andrology. Not currently indexed for
MEDLINE.
NLM ID: 101596899 [Serial]


70. Yeungnam University journal of medicine
Yŏngnam Taehakkyo Ŭikwa Taehak. NLM Title Abbreviation: Yeungnam Univ J Med.
ISSN:2384-0293 (Electronic) ; 2384-0293 (Linking). Taegu Kwangyŏk-si : Yŏngnam 
Taehakkyo Ŭikwa Taehak. Not currently indexed for MEDLINE.
NLM ID: 101590467 [Serial]


71. Annals of rehabilitation medicine
Taehan Chaehwal Ŭihakhoe. NLM Title Abbreviation: Ann Rehabil Med.
ISSN:2234-0645 (Print) ; 2234-0653 (Electronic) ; 2234-0645 (Linking). Korea :
Korean Academy of Rehabilitation Medicine. Not currently indexed for MEDLINE.
NLM ID: 101573065 [Serial]


72. Chonnam medical journal
Chŏnnam Taehakkyo Ŭikkwa Taehak; Chŏnnam Taehakkyo Ŭikwahak Yŏnʼguso. NLM
Title Abbreviation: Chonnam Med J. ISSN:2233-7385 (Print) ; 2233-7393
(Electronic) ; 2233-7393 (Linking). Kwangju : Chonnam National University Medical
School and Chonnman National University Research Institute of Medical Sciences.
Not currently indexed for MEDLINE.
NLM ID: 101564659 [Serial]


73. Clinical and experimental reproductive medicine
Taehan Saengsik Ŭihakhoe; Taehan Pojo Saengsik Hakhoe. NLM Title Abbreviation:
Clin Exp Reprod Med. ISSN:2233-8233 (Print) ; 2233-8241 (Electronic) ; 2093-8896 
(Linking). Seoul : Korean Society for Reproductive Medicine : Korean Society for 
Assisted Reproduction. Not currently indexed for MEDLINE.
NLM ID: 101563916 [Serial]


74. Clinical endoscopy
Taehan Sohwagi Naesigyŏng Hakhoe. NLM Title Abbreviation: Clin Endosc.
ISSN:2234-2400 (Print) ; 2234-2443 (Electronic) ; 2234-2400 (Linking). Seoul :
Korean Society of Gastrointestinal Endoscopy. Not currently indexed for MEDLINE.
NLM ID: 101576886 [Serial]


75. Diabetes & metabolism journal
Taehan Tangnyobyŏng Hakhoe. NLM Title Abbreviation: Diabetes Metab J.
ISSN:2233-6079 (Print) ; 2233-6087 (Electronic) ; 2233-6079 (Linking). Seoul :
Korean Diabetes Association. Currently indexed for MEDLINE.
NLM ID: 101556588 [Serial]


76. Imaging science in dentistry
Taehan Kugang Akanmyŏn Pangsasŏn Hakhoe. NLM Title Abbreviation: Imaging Sci
Dent. ISSN:2233-7822 (Print) ; 2233-7830 (Electronic) ; 2233-7822 (Linking).
Seoul : Korean Academy of Oral and Maxillofacial Radiology. Not currently indexed
for MEDLINE.
NLM ID: 101559249 [Serial]


77. Journal of epilepsy research
Taehan Noejŏnchŭng Hakhoe. NLM Title Abbreviation: J Epilepsy Res.
ISSN:2233-6249 (Print) ; 2233-6257 (Electronic) ; 2233-6249 (Linking). Seoul :
Korean Epilepsy Society. Not currently indexed for MEDLINE.
NLM ID: 101577886 [Serial]


78. Journal of exercise nutrition & biochemistry
Han'guk Undong Yŏngyang Hakhoe. NLM Title Abbreviation: J Exerc Nutrition
Biochem. ISSN:2233-6834 (Print) ; 2233-6842 (Electronic) ; 2233-6834 (Linking).
Changwon, Gyeongnam : Korean Society for Exercise Nutrition, [2011]-[2019]. Not
currently indexed for MEDLINE.
NLM ID: 101572566 [Serial]


79. Journal of lifestyle medicine
Yŏnse Taehakkyo Wŏnju Ŭikwa Taehak. NLM Title Abbreviation: J Lifestyle Med.
ISSN:2288-1557 (Electronic) ; 2234-8549 (Print) ; 2234-8549 (Linking). Seoul :
Yonsei University Wonju College of Medicine, [2011]-. Not currently indexed for
MEDLINE.
NLM ID: 101621214 [Serial]


80. Journal of rheumatic diseases
Taehan Ryumat'isŭ Hakhoe. NLM Title Abbreviation: J Rheum Dis. ISSN:2093-940X
(Print) ; 2233-4718 (Electronic) ; 2233-4718 (Linking). Seoul : Korean College of
Reumatology. Not currently indexed for MEDLINE.
NLM ID: 101571816 [Serial]


81. Journal of the Korean Surgical Society
Taehan Oekwa Hakhoe. NLM Title Abbreviation: J Korean Surg Soc. ISSN:2233-7903
(Print) ; 2093-0488 (Electronic) ; 1226-0053 (Linking). Seoul, Korea : Korean
Surgical Society. Not currently indexed for MEDLINE.
NLM ID: 101564795 [Serial]


82. The Korean journal of thoracic and cardiovascular surgery
Taehan Hyungbu Oekwa Hakhoe. NLM Title Abbreviation: Korean J Thorac Cardiovasc
Surg. ISSN:2233-601X (Print) ; 2093-6516 (Electronic) ; 2233-601X (Linking).
Seoul : Korean Society for Thoracic and Cardiovascular Surgery. Not currently
indexed for MEDLINE.
NLM ID: 101563922 [Serial]


83. Neurointervention
Taehan Sin'gyŏng Chungjae Ch'iryo Ŭihakhoe. NLM Title Abbreviation:
Neurointervention. ISSN:2093-9043 (Print) ; 2233-6273 (Electronic) ; 2093-9043
(Linking). Seoul, Korea : Korean Society of Interventional Neuroradiology. Not
currently indexed for MEDLINE.
NLM ID: 101561462 [Serial]


84. Radiation oncology journal
Taehan Pangsasŏn Chongyang Hakhoe. NLM Title Abbreviation: Radiat Oncol J.
ISSN:2234-1900 (Print) ; 2234-3164 (Electronic) ; 2234-1900 (Linking).
[Koyang-si, Korea] : Korean Society for Therapeutic Radiology and Oncology. Not
currently indexed for MEDLINE.
NLM ID: 101577577 [Serial]


85. Anatomy & cell biology
Taehan Haebu Hakhoe. NLM Title Abbreviation: Anat Cell Biol. ISSN:2093-3665
(Print) ; 2093-3673 (Electronic) ; 2093-3665 (Linking). Seoul, South Korea :
Korean Association of Anatomists. Not currently indexed for MEDLINE.
NLM ID: 101531987 [Serial]


86. Endocrinology and metabolism (Seoul, Korea)
Taehan Naebunbi Hakhoe. NLM Title Abbreviation: Endocrinol Metab (Seoul).
ISSN:2093-596X (Print) ; 2093-5978 (Electronic) ; 2093-596X (Linking). Seoul :
Korean Endocrine Society, [2010]-. Currently indexed for MEDLINE.
NLM ID: 101554139 [Serial]


87. Environmental health and toxicology
Hwan'gyŏng Doksŏng Bogŏn Hakhoe. NLM Title Abbreviation: Environ Health
Toxicol. ISSN:2233-6567 (Electronic) ; 2233-6567 (Linking). [Korea] : Korean
Society of Environmental Health and Toxicology. Not currently indexed for
MEDLINE.
NLM ID: 101570455 [Serial]


88. Healthcare informatics research
Taehan Ŭiryo Chŏngbo Hakhoe. NLM Title Abbreviation: Healthc Inform Res.
ISSN:2093-3681 (Print) ; 2093-369X (Electronic) ; 2093-3681 (Linking). Seoul :
Korean Society of Medical Informatics. Not currently indexed for MEDLINE.
NLM ID: 101534553 [Serial]


89. Infection & chemotherapy
Taehan Kamyŏm Hakhoe; Taehan Hwahak Yopŏp Hakhoe. NLM Title Abbreviation:
Infect Chemother. ISSN:2093-2340 (Print) ; 2092-6448 (Electronic) ; 1598-8112
(Linking). Seoul : Korean Society of Infectious Diseases, Korean Society for
Chemotherapy. Not currently indexed for MEDLINE.
NLM ID: 101531537 [Serial]


90. International neurourology journal
Taehan Paenyo Chang'ae Yosilgŭm Hakhoe. NLM Title Abbreviation: Int Neurourol J.
ISSN:2093-4777 (Print) ; 2093-6931 (Electronic) ; 2093-4777 (Linking). Seoul :
Korean Continence Society. Not currently indexed for MEDLINE.
NLM ID: 101534513 [Serial]


91. Journal of gastric cancer
Taehan Wiam Hakhoe. NLM Title Abbreviation: J Gastric Cancer. ISSN:2093-582X
(Print) ; 2093-5641 (Electronic) ; 1598-1320 (Linking). Seoul : Korean Gastric
Cancer Association. Currently indexed for MEDLINE.
NLM ID: 101559430 [Serial]


92. Journal of neurogastroenterology and motility
Taehan Sohwagi Kinŭngsŏng Chirhwan Undong Hakhoe; Asian Neurogastroenterology &
Motility Association. NLM Title Abbreviation: J Neurogastroenterol Motil.
ISSN:2093-0879 (Print) ; 2093-0887 (Electronic) ; 2093-0879 (Linking). Seoul :
The Korean Society of Neurogastroenterology and Motility. Not currently indexed
for MEDLINE.
NLM ID: 101530189 [Serial]


93. Journal of periodontal & implant science
Taehan Chʻiju Kwahakhoe. NLM Title Abbreviation: J Periodontal Implant Sci.
ISSN:2093-2278 (Print) ; 2093-2286 (Electronic) ; 2093-2278 (Linking). Seoul :
Korean Academy of Periodontology. Not currently indexed for MEDLINE.
NLM ID: 101526931 [Serial]


94. Journal of pharmacopuncture
Taehan Yakch'im Hakhoe. NLM Title Abbreviation: J Pharmacopuncture.
ISSN:2234-6856 (Electronic) ; 2093-6966 (Print) ; 2093-6966 (Linking). Sŏul :
Taehan Yakch'im Hakhoe. Not currently indexed for MEDLINE.
NLM ID: 101572812 [Serial]


95. Journal of the Korean Society of Coloproctology
Taehan Taejang Hangmun Hakhoe. NLM Title Abbreviation: J Korean Soc Coloproctol. 
ISSN:2093-7822 (Print) ; 2093-7830 (Electronic) ; 2093-7822 (Linking). Seoul :
Korean Society of Coloproctology. Not currently indexed for MEDLINE.
NLM ID: 101546077 [Serial]


96. Korean journal of women health nursing
Yŏsŏng Kŏn'gang Kanho Hakhoe. NLM Title Abbreviation: Korean J Women Health
Nurs. ISSN:2287-1640 (Print) ; 2093-7695 (Electronic). March 2012-2023 :
Kyonggi-do Sŏngnam-si : Korean Society of Women Health Nursing. Not currently
indexed for MEDLINE.
NLM ID: 101616132 [Serial]


97. Osong public health and research perspectives
Chilbyŏng Kwalli Ponbu (Korea). NLM Title Abbreviation: Osong Public Health Res 
Perspect. ISSN:2210-9099 (Print) ; 2233-6052 (Electronic) ; 2210-9099 (Linking). 
[Cheongju-si, Korea] : Korea Disease Control and Prevention Agency. Not currently
indexed for MEDLINE.
NLM ID: 101563309 [Serial]


98. Safety and health at work
Sanŏp Anjŏn Pogŏn Yŏn'guwŏn (Korea). NLM Title Abbreviation: Saf Health
Work. ISSN:2093-7911 (Print) ; 2093-7997 (Electronic) ; 2093-7911 (Linking).
Incheon : Occupational Safety and Health Research Institute. Not currently
indexed for MEDLINE.
NLM ID: 101542940 [Serial]


99. Allergy, asthma & immunology research
Taehan Ch'ŏnsik Allerŭgi Hakhoe; Taehan Soa Allerŭgi Hohŭpki Hakhoe. NLM
Title Abbreviation: Allergy Asthma Immunol Res. ISSN:2092-7355 (Print) ;
2092-7363 (Electronic) ; 2092-7355 (Linking). [Seoul?] : Korean Academy of
Asthma, Allergy and Clinical Immunology: Korean Academy of Pediatric Allergy and 
Respiratory Disease. Not currently indexed for MEDLINE.
NLM ID: 101518382 [Serial]


100. Clinics in orthopedic surgery
Taehan Chŏnghyŏng Oekwa Hakhoe. NLM Title Abbreviation: Clin Orthop Surg.
ISSN:2005-291X (Print) ; 2005-4408 (Electronic) ; 2005-291X (Linking). Seoul :
Korean Orthopaedic Association. Currently indexed for MEDLINE.
NLM ID: 101505087 [Serial]


101. Epidemiology and health
Han'guk Yŏk Hakhoe. NLM Title Abbreviation: Epidemiol Health. ISSN:2092-7193
(Electronic) ; 2092-7193 (Linking). Seoul : Korean Society of Epidemiology.
Currently indexed for MEDLINE.
NLM ID: 101519472 [Serial]


102. The journal of advanced prosthodontics
Taehan Chi'kwa Poch'ol Hakhoe. NLM Title Abbreviation: J Adv Prosthodont.
ISSN:2005-7806 (Print) ; 2005-7814 (Electronic) ; 2005-7806 (Linking). Seoul,
Korea : Korean Academy of Prosthodontics. Not currently indexed for MEDLINE.
NLM ID: 101521064 [Serial]


103. Korean journal of anesthesiology
Taehan Mach'wikwa Hakhoe; Taehan Mach'wi T'ongchŭg Ŭihakhoe. NLM Title
Abbreviation: Korean J Anesthesiol. ISSN:2005-6419 (Print) ; 2005-7563
(Electronic) ; 2005-6419 (Linking). Seoul : Korean Society of Anesthesiologists. 
Currently indexed for MEDLINE.
NLM ID: 101502451 [Serial]


104. Korean journal of family medicine
Taehan Kajŏng Ŭihakhoe. NLM Title Abbreviation: Korean J Fam Med.
ISSN:2005-6443 (Print) ; 2092-6715 (Electronic) ; 2005-6443 (Linking). Seoul :
Korean Academy of Family Medicine. Not currently indexed for MEDLINE.
NLM ID: 101502902 [Serial]


105. Korean journal of medical education
Han'guk Ŭihak Kyoyuk Hakhoe. NLM Title Abbreviation: Korean J Med Educ.
ISSN:2005-727X (Print) ; 2005-7288 (Electronic) ; 2005-727X (Linking). Seoul :
Korean Society of Medical Education. Currently indexed for MEDLINE.
NLM ID: 101503071 [Serial]


106. The Korean journal of pain
Taehan T'ongjŭng Hakhoe. NLM Title Abbreviation: Korean J Pain. ISSN:2005-9159
(Print) ; 2093-0569 (Electronic) ; 2005-9159 (Linking). Seoul : Korean Pain
Society. Not currently indexed for MEDLINE.
NLM ID: 101528125 [Serial]


107. Korean journal of urology
Taehan Pinyogikwa Hakhoe. NLM Title Abbreviation: Korean J Urol. ISSN:2005-6737
(Print) ; 2005-6745 (Electronic) ; 2005-6737 (Linking). Seoul : Korean Urological
Association. Not currently indexed for MEDLINE.
NLM ID: 101499376 [Serial]


108. Biomolecules & therapeutics
Han'guk Ŭnyong Yangmul Hakhoe. NLM Title Abbreviation: Biomol Ther (Seoul).
ISSN:1976-9148 (Print) ; 2005-4483 (Electronic) ; 1976-9148 (Linking). Seoul :
Korean Society of Applied Pharmacology. Not currently indexed for MEDLINE.
NLM ID: 101472832 [Serial]


109. BMB reports
Hanʼguk Saenghwahak Punja Saengmul Hakhoe. NLM Title Abbreviation: BMB Rep.
ISSN:1976-6696 (Print) ; 1976-670X (Electronic) ; 1976-6696 (Linking). Seoul :
Korean Society for Biochemistry and Molecular Biology. Currently indexed for
MEDLINE.
NLM ID: 101465334 [Serial]


110. Brain & NeuroRehabilitation
Taehan Noesin'gyŏng Chaehwal Hakhoe; Asia-Oceanian Society for
NeuroRehabilitation. NLM Title Abbreviation: Brain Neurorehabil. ISSN:2383-9910
(Electronic) ; 1976-8753 (Print) ; 1976-8753 (Linking). [Seoul] : Korean Society 
for Neurorehabilitation, 2008-. Not currently indexed for MEDLINE.
NLM ID: 101769810 [Serial]


111. Clinical and experimental otorhinolaryngology
Taehan Ibi Inhukwa Hakhoe. NLM Title Abbreviation: Clin Exp Otorhinolaryngol.
ISSN:1976-8710 (Print) ; 2005-0720 (Electronic) ; 1976-8710 (Linking). Seoul :
Korean Society of Otorhinolaryngology--Head and Neck Surgery, c2008-. Not
currently indexed for MEDLINE.
NLM ID: 101474010 [Serial]


112. International journal of stem cells
Hanʼguk Chulgi Sepʻo Hakhoe. NLM Title Abbreviation: Int J Stem Cells.
ISSN:2005-3606 (Print) ; 2005-5447 (Electronic) ; 2005-3606 (Linking). Seoul :
Korean Society for Stem Cell Research. Not currently indexed for MEDLINE.
NLM ID: 101497587 [Serial]


113. Journal of gynecologic oncology
Taehan Puin Chongyang Kolposŭkopi Hakhoe; Korean Society of Gynecologic
Oncology; Asian Society of Gynecologic Oncology. NLM Title Abbreviation: J
Gynecol Oncol. ISSN:2005-0380 (Print) ; 2005-0399 (Electronic) ; 2005-0380
(Linking). June 2011-: Seoul : Asian Society of Gynecologic Oncology : Taehan
Puin Chongyang Hakhoe. Currently indexed for MEDLINE.
NLM ID: 101483150 [Serial]


114. Journal of movement disorders
Taehan P'ak'insŏnbyŏng mit Isang Undong Chirhwan Hakhoe. NLM Title
Abbreviation: J Mov Disord. ISSN:2093-4939 (Electronic) ; 2005-940X (Print) ;
2005-940X (Linking). <2015- > : Seoul, Korea : Korean Movement Disorders Society.
Not currently indexed for MEDLINE.
NLM ID: 101527867 [Serial]


115. Korean diabetes journal
Taehan Tangnyobyŏng Hakhoe. NLM Title Abbreviation: Korean Diabetes J.
ISSN:1976-9180 (Print) ; 2093-2650 (Electronic) ; 1976-9180 (Linking). Seoul :
Korean Diabetes Association. Not currently indexed for MEDLINE.
NLM ID: 101477168 [Serial]


116. Asian spine journal
Taehan Chʻŏkchʻu Oegwa Hakhoe. NLM Title Abbreviation: Asian Spine J.
ISSN:1976-1902 (Print) ; 1976-7846 (Electronic) ; 1976-1902 (Linking). Seoul,
Korea : Korean Society of Spine Surgery. Not currently indexed for MEDLINE.
NLM ID: 101314177 [Serial]


117. Gut and liver
Taehan Sohwagi Hakhoe. NLM Title Abbreviation: Gut Liver. ISSN:1976-2283 (Print) 
; 2005-1212 (Electronic) ; 1976-2283 (Linking). Seoul : Editorial Office of Gut
and Liver. Currently indexed for MEDLINE.
NLM ID: 101316452 [Serial]


118. Nutrition research and practice
Han'guk Yŏngyang Hakhoe; Taehan Chiyŏk Sahoe Yŏngyang Hakhoe. NLM Title
Abbreviation: Nutr Res Pract. ISSN:1976-1457 (Print) ; 2005-6168 (Electronic) ;
1976-1457 (Linking). [Seoul, Korea] : Korean Nutrition Society : Korean Society
of Community Nutrition. Not currently indexed for MEDLINE.
NLM ID: 101311052 [Serial]


119. Anesthesia and pain medicine
Taehan Mach'wikwa Hakhoe; Taehan Mach'wi T'ongchŭg Ŭihakhoe; Taehan
Noesin'gyŏng Mach'wihakhoe. NLM Title Abbreviation: Anesth Pain Med (Seoul).
ISSN:2383-7977 (Electronic) ; 1975-5171 (Print) ; 1975-5171 (Linking). Seoul :
Korean Society of Anesthesiologists, [2006]-. Not currently indexed for MEDLINE.
NLM ID: 101517708 [Serial]


120. Journal of cardiovascular ultrasound
Han'guk Simch'o Ŭmp'a Hakhoe. NLM Title Abbreviation: J Cardiovasc Ultrasound.
ISSN:1975-4612 (Print) ; 2005-9655 (Electronic) ; 1975-4612 (Linking). Seoul :
Korean Society of Echocardiography. Not currently indexed for MEDLINE.
NLM ID: 101477138 [Serial]


121. Journal of educational evaluation for health professions
Han'guk Pogŏn Ŭiryoin Kukka Sihŏmwŏn. NLM Title Abbreviation: J Educ Eval
Health Prof. ISSN:1975-5937 (Electronic) ; 1975-5937 (Linking). Seoul : National 
Health Personnel Licensing Examination Board of the Republic of Korea. Currently 
indexed for MEDLINE.
NLM ID: 101490061 [Serial]


122. The Korean journal of laboratory medicine
Taehan Chindan Kŏmsa Ŭihakhoe. NLM Title Abbreviation: Korean J Lab Med.
ISSN:1598-6535 (Print) ; 1598-6535 (Linking). Seoul : Korean Society for
Laboratory Medicine, 2006-2011. Not currently indexed for MEDLINE.
NLM ID: 101322822 [Serial]


123. Electrolyte & blood pressure : E & BP
Taehan Chŏnhaejil Hyŏrap Hakhoe; Taehan Chŏnhaejil Hakhoe. NLM Title
Abbreviation: Electrolyte Blood Press. ISSN:1738-5997 (Print) ; 2092-9935
(Electronic) ; 1738-5997 (Linking). Seoul, Korea : Korean Society of Electrolyte 
& Blood Pressure Research. Not currently indexed for MEDLINE.
NLM ID: 101249217 [Serial]


124. Intestinal research
Taehan Chang Yŏn'gu Hakhoe. NLM Title Abbreviation: Intest Res. ISSN:2288-1956
(Electronic) ; 1598-9100 (Print) ; 1598-9100 (Linking). Sŏul : Taehan Chang
Yŏn'gu Hakhoe. Not currently indexed for MEDLINE.
NLM ID: 101572802 [Serial]


125. Journal of clinical neurology (Seoul, Korea)
Taehan Sin'gyŏngkwa Hakhoe. NLM Title Abbreviation: J Clin Neurol.
ISSN:1738-6586 (Print) ; 2005-5013 (Electronic) ; 1738-6586 (Linking). Seoul :
Korean Neurological Association, 2005-. Not currently indexed for MEDLINE.
NLM ID: 101252374 [Serial]


126. Korean circulation journal
Taehan Sunhwan'gi Hakhoe; Taehan Simjang Hakhoe. NLM Title Abbreviation: Korean
Circ J. ISSN:1738-5520 (Print) ; 1738-5555 (Electronic) ; 1738-5520 (Linking).
Seoul, Korea : Korean Society of Cardiology. Not currently indexed for MEDLINE.
NLM ID: 101247141 [Serial]


127. Korean journal of clinical oncology
Korean Society of Surgical Oncology. NLM Title Abbreviation: Korean J Clin Oncol.
ISSN:2288-4084 (Electronic) ; 1738-8082 (Print) ; 2288-4084 (Linking). Jung-gu,
Seoul : Korean Society of Clinical Oncology, 2005-. Not currently indexed for
MEDLINE.
NLM ID: 9918521386106676 [Serial]


128. The Korean journal of hematology
Taehan Hyŏraek Hakhoe; Taehan Chohyŏl Mosepo Isik Hakhoe; Taehan Soa Hyŏraek
Chongyang Hakhoe. NLM Title Abbreviation: Korean J Hematol. ISSN:1738-7949
(Print) ; 2092-9129 (Electronic) ; 1738-7949 (Linking). Seoul : Korean Society of
Hematology. Not currently indexed for MEDLINE.
NLM ID: 101486388 [Serial]


129. Korean journal of hepato-biliary-pancreatic surgery
Han'guk Kandamch'we Oekwa Hakhoe. NLM Title Abbreviation: Korean J Hepatobiliary 
Pancreat Surg. ISSN:2288-9213 (Electronic) ; 1738-6349 (Print) ; 1738-6349
(Linking). Sŏul : Han'guk Kandamch'we Oekwa Hakhoe. Not currently indexed for
MEDLINE.
NLM ID: 101479046 [Serial]


130. Journal of preventive medicine and public health = Yebang Ŭihakhoe chi
Taehan Yebang Ŭihakhoe. NLM Title Abbreviation: J Prev Med Public Health.
ISSN:1975-8375 (Print) ; 2233-4521 (Electronic) ; 1975-8375 (Linking). Seoul,
Korea : Korean Society for Preventive Medicine, 2004-. Currently indexed for
MEDLINE.
NLM ID: 101242972 [Serial]


131. The Korean journal of hepatology
Taehan Kan Hakhoe. NLM Title Abbreviation: Korean J Hepatol. ISSN:1738-222X
(Print) ; 2093-8047 (Electronic) ; 1738-222X (Linking). Seoul, Korea : Korean
Association for the Study of the Liver, 2004-. Not currently indexed for MEDLINE.
NLM ID: 101211947 [Serial]


132. Korean journal of pathology
Taehan Pyŏngni Hakhoe; Taehan Sep'o Pyŏngni Hakhoe. NLM Title Abbreviation:
Korean J Pathol. ISSN:1738-1843 (Print) ; 2092-8920 (Electronic) ; 1738-1843
(Linking). Feb. 2009-: Sŏul : Taehan P'yŏngni Hakhoe : Taehan Sepo' Pyŏngni
Hakhoe. Not currently indexed for MEDLINE.
NLM ID: 101275976 [Serial]


133. Korean journal of pediatrics
Taehan Soakwa Hakhoe. NLM Title Abbreviation: Korean J Pediatr. ISSN:1738-1061
(Print) ; 2092-7258 (Electronic) ; 1738-1061 (Linking). Sŏul : Korean Pediatric 
Society, c2004-c2019. Not currently indexed for MEDLINE.
NLM ID: 101215374 [Serial]


134. Korean Journal of Spine
Taehan Ch'ŏkch'u Sin'gyŏng Oekwa Hakhoe. NLM Title Abbreviation: Korean J
Spine. ISSN:1738-2262 (Print) ; 2093-6729 (Electronic) ; 1738-2262 (Linking).
Chungcheongnam-do : Taehan Ch'ŏkch'u Sin'gyŏng Oekwa Hakhoe. Not currently
indexed for MEDLINE.
NLM ID: 101265383 [Serial]


135. Psychiatry investigation
Taehan Sin'gyŏng Chŏngsin Ŭihakhoe. NLM Title Abbreviation: Psychiatry
Investig. ISSN:1738-3684 (Print) ; 1976-3026 (Electronic) ; 1738-3684 (Linking). 
Seoul : Korean Neuropsychiatric Association, c2004-. Not currently indexed for
MEDLINE.
NLM ID: 101242994 [Serial]


136. Taehan Yŏngsang Ŭihakhoe chi
Taehan Yŏngsang Ŭihakhoe. NLM Title Abbreviation: Taehan Yongsang Uihakhoe Chi.
ISSN:1738-2637 (Print) ; 2288-2928 (Electronic) ; 1738-2637 (Linking). Sŏul-si :
Taehan Yŏngsang Ŭihakhoe. Not currently indexed for MEDLINE.
NLM ID: 101479271 [Serial]


137. Tuberculosis and respiratory diseases
Taehan Kyŏrhaek Hakhoe. NLM Title Abbreviation: Tuberc Respir Dis (Seoul).
ISSN:1738-3536 (Print) ; 2005-6184 (Electronic) ; 1738-3536 (Linking). Seoul-si :
Taehan Kyorhaek mit Hohumgi Hakhoe. Not currently indexed for MEDLINE.
NLM ID: 101479418 [Serial]


138. Clinical psychopharmacology and neuroscience : the official scientific
journal of the Korean College of Neuropsychopharmacology
Korean College of Neuropsychopharmacology. NLM Title Abbreviation: Clin
Psychopharmacol Neurosci. ISSN:1738-1088 (Print) ; 2093-4327 (Electronic) ;
1738-1088 (Linking). Seoul : Korean College of Neuropsychopharmacology, c2003-.
Not currently indexed for MEDLINE.
NLM ID: 101207332 [Serial]


139. Dementia and neurocognitive disorders
Taehan Ch'imae Hakhoe. NLM Title Abbreviation: Dement Neurocogn Disord.
ISSN:1738-1495 (Print) ; 2384-0757 (Electronic) ; 1738-1495 (Linking). Seoul,
Korea : Korean Dementia Association. Not currently indexed for MEDLINE.
NLM ID: 101600298 [Serial]


140. Journal of breast cancer
Hanʼguk Yubangam Hakhoe. NLM Title Abbreviation: J Breast Cancer. ISSN:1738-6756 
(Print) ; 2092-9900 (Electronic) ; 1738-6756 (Linking). Seoul : Korean Breast
Cancer Society. Not currently indexed for MEDLINE.
NLM ID: 101314183 [Serial]


141. Journal of Korean Neurosurgical Society
Taehan Singyŏng Oekwa Hakhoe. NLM Title Abbreviation: J Korean Neurosurg Soc.
ISSN:2005-3711 (Print) ; 1598-7876 (Electronic) ; 1225-8245 (Linking). Seoul :
Korean Neurosurgical Society. Not currently indexed for MEDLINE.
NLM ID: 101467054 [Serial]


142. Immune network
Taehan Myŏnyŏk Hakhoe; Han'guk BRM Hakhoe. NLM Title Abbreviation: Immune Netw.
ISSN:1598-2629 (Print) ; 2092-6685 (Electronic) ; 1598-2629 (Linking). <2008- > :
Seoul, Korea : Korean Association of Immunologists. Not currently indexed for
MEDLINE.
NLM ID: 101137270 [Serial]


143. Cancer research and treatment
Taehan Am Hakhoe. NLM Title Abbreviation: Cancer Res Treat. ISSN:1598-2998
(Print) ; 2005-9256 (Electronic) ; 1598-2998 (Linking). Seoul, Korea : Korean
Cancer Association,. Currently indexed for MEDLINE.
NLM ID: 101155137 [Serial]


144. Journal of veterinary science
Taehan Suŭi Hakhoe. NLM Title Abbreviation: J Vet Sci. ISSN:1229-845X (Print) ; 
1976-555X (Electronic) ; 1229-845X (Linking). Seoul : Korean Society of
Veterinary Science, 2000-. Currently indexed for MEDLINE.
NLM ID: 100964185 [Serial]


145. Korean journal of radiology
Taehan Pangsasŏn Ŭihakhoe; Taehan Yŏngsang Ŭihakhoe. NLM Title Abbreviation: 
Korean J Radiol. ISSN:1229-6929 (Print) ; 2005-8330 (Electronic) ; 1229-6929
(Linking). October 2008-: Seoul, Korea : Korean Society of Radiology. Currently
indexed for MEDLINE.
NLM ID: 100956096 [Serial]


146. Mycobiology
Hanʼguk Kyunhakhoe. NLM Title Abbreviation: Mycobiology. ISSN:1229-8093 (Print) ;
2092-9323 (Electronic) ; 1229-8093 (Linking). Seoul, Korea : Korean Society of
Mycology, c2000-. Not currently indexed for MEDLINE.
NLM ID: 100960027 [Serial]


147. Translational and clinical pharmacology
Taehan Imsang Yangni Hakhoe. NLM Title Abbreviation: Transl Clin Pharmacol.
ISSN:2289-0882 (Print) ; 2383-5427 (Electronic) ; 2289-0882 (Linking). Busan,
Korea : Korean Society for Clinical Pharmacology and Therapeutics, 2014-. Not
currently indexed for MEDLINE.
NLM ID: 101639331 [Serial]


148. The plant pathology journal
Han'guk Singmul Pyŏngni Hakhoe. NLM Title Abbreviation: Plant Pathol J.
ISSN:1598-2254 (Print) ; 2093-9280 (Electronic) ; 1598-2254 (Linking). <June
2014-> : Seoul : Hanrimwon Publishing Company. Not currently indexed for MEDLINE.
NLM ID: 100966769 [Serial]


149. Food science and biotechnology
Han'guk Sikp'um Kwahakhoe. NLM Title Abbreviation: Food Sci Biotechnol.
ISSN:1226-7708 (Print) ; 2092-6456 (Electronic) ; 1226-7708 (Linking). Seoul,
Korea : Korean Society of Food Science and Technology. Not currently indexed for 
MEDLINE.
NLM ID: 9816587 [Serial]


150. Han'guk Hosŭpʻisŭ Wanhwa Uiryo Hakhoe chi = The Korean journal of hospice 
and palliative care
Han'guk Hosŭp'isŭ Wanhwa Ŭiryo Hakhoe. NLM Title Abbreviation: Hanguk Hosupisu
Wanhwa Uiryo Hakhoe Chi. ISSN:1229-1285 (Print) ; 2287-6189 (Electronic) ;
1229-1285 (Linking). Sŏul : Tong Hakhoe,. Not currently indexed for MEDLINE.
NLM ID: 100912040 [Serial]


151. Journal of ginseng research
Koryŏ Insam Hakhoe. NLM Title Abbreviation: J Ginseng Res. ISSN:1226-8453
(Print) ; 2093-4947 (Electronic) ; 1226-8453 (Linking). Sŏul : Korean Society of 
Ginseng, 1998-. Not currently indexed for MEDLINE.
NLM ID: 100890690 [Serial]


152. Korean journal of audiology
Taehan Ch'ŏnggak Hakhoe. NLM Title Abbreviation: Korean J Audiol. ISSN:2093-3797
(Electronic) ; 2092-9862 (Print) ; 2092-9862 (Linking). [Seoul] : Korean
Audiological Society. Not currently indexed for MEDLINE.
NLM ID: 101537216 [Serial]


153. The Korean journal of physiology & pharmacology : official journal of the
Korean Physiological Society and the Korean Society of Pharmacology
Taehan Saengni Hakhoe; Taehan Yangni Hakhoe. NLM Title Abbreviation: Korean J
Physiol Pharmacol. ISSN:1226-4512 (Print) ; 2093-3827 (Electronic) ; 1226-4512
(Linking). Seoul : Korean Physiological Society [and] Korean Society of
Pharmacology, 1997-. Not currently indexed for MEDLINE.
NLM ID: 9709505 [Serial]


154. Journal of rhinology : official journal of the Korean Rhinologic Society
Taehan Pikwa Hakhoe. NLM Title Abbreviation: J Rhinol. ISSN:1229-1498 (Print) ;
2384-4361 (Electronic) ; 1229-1498 (Linking). Seoul : Korean Rhinologic Society. 
Not currently indexed for MEDLINE.
NLM ID: 9706700 [Serial]


155. The Korean journal of parasitology
Taehan Kisaengchʻung Hakhoe; Taehan Kisaengch'ung Yŏltae Ŭihakhoe. NLM Title
Abbreviation: Korean J Parasitol. ISSN:0023-4001 (Print) ; 1738-0006 (Electronic)
; 0023-4001 (Linking). 2015-2022: Sŏul : The Korean Society for Parasitology and
Tropical Medicine. Not currently indexed for MEDLINE.
NLM ID: 9435800 [Serial]


156. Experimental neurobiology
Han'guk Noesin'gyŏng Kwahakhoe. NLM Title Abbreviation: Exp Neurobiol.
ISSN:1226-2560 (Print) ; 2093-8144 (Electronic) ; 1226-2560 (Linking). Seoul,
Korea : Korean Society for Brain and Neural Science, 1992-. Not currently indexed
for MEDLINE.
NLM ID: 101278187 [Serial]


157. Ŭi sahak
Taehan Ŭi Sahakhoe. NLM Title Abbreviation: Uisahak. ISSN:1225-505X (Print) ;
2093-5609 (Electronic) ; 1225-505X (Linking). Sŏul : Taehan Ŭi Sahakhoe.
Currently indexed for MEDLINE.
NLM ID: 9605018 [Serial]


158. Journal of microbiology and biotechnology
Hanʼguk Sanŏp Misaengmul Hakhoe; Han'guk Misaengmul Saengmyŏng Konghakhoe. NLM 
Title Abbreviation: J Microbiol Biotechnol. ISSN:1017-7825 (Print) ; 1738-8872
(Electronic) ; 1017-7825 (Linking). 2002- : Seoul : Korean Society for
Microbiology and Biotechnology. Currently indexed for MEDLINE.
NLM ID: 9431852 [Serial]


159. Soa--chʻŏngsonyŏn chŏngsin ŭihak = Journal of child & adolescent
psychiatry
Taehan Soa Ch'ŏngsonyŏn Chŏngsin Ŭihakhoe. NLM Title Abbreviation: Soa
Chongsonyon Chongsin Uihak. ISSN:1225-729X (Print) ; 1225-729X (Linking). Seoul :
Taehan Soa Chongsonyon Chongsin Uihaekoe. Not currently indexed for MEDLINE.
NLM ID: 9440189 [Serial]


160. Annals of dermatology
Taehan Pʼibukwa Hakhoe. NLM Title Abbreviation: Ann Dermatol. ISSN:1013-9087
(Print) ; 2005-3894 (Electronic) ; 1013-9087 (Linking). [Seoul, Korea] : Korean
Dermatological Association, [1989-. Not currently indexed for MEDLINE.
NLM ID: 8916577 [Serial]


161. Asian-Australasian journal of animal sciences
Asian-Australasian Association of Animal Production Societies; Hanʼguk Tongmul
Chawŏn Kwahakhoe. NLM Title Abbreviation: Asian-Australas J Anim Sci.
ISSN:1011-2367 (Print) ; 1976-5517 (Electronic) ; 1011-2367 (Linking). Seoul,
Korea : Asian-Australasian Association of Animal Production Societies,
c1988-2020. Not currently indexed for MEDLINE.
NLM ID: 9884245 [Serial]


162. Korean journal of ophthalmology : KJO
NLM Title Abbreviation: Korean J Ophthalmol. ISSN:1011-8942 (Print) ; 2092-9382
(Electronic) ; 1011-8942 (Linking). Seoul, Korea : KJO, [1987-. Currently indexed
for MEDLINE.
NLM ID: 8804513 [Serial]


163. Journal of Korean medical science
Taehan Ŭihak Hyŏphoe Punkwa Hakhoe Hyŏbŭihoe. NLM Title Abbreviation: J
Korean Med Sci. ISSN:1011-8934 (Print) ; 1598-6357 (Electronic) ; 1011-8934
(Linking). Seoul, Korea : Korean Academy of Medical Science, [1986-. Currently
indexed for MEDLINE.
NLM ID: 8703518 [Serial]


164. The Korean journal of internal medicine
Taehan Naekwa Hakhoe. NLM Title Abbreviation: Korean J Intern Med. ISSN:1226-3303
(Print) ; 2005-6648 (Electronic) ; 1226-3303 (Linking). [Seoul] : Korean
Association of Internal Medicine. Currently indexed for MEDLINE.
NLM ID: 8712418 [Serial]


165. Yonsei medical journal
Yŏnse Taehakkyo Seoul Korea Uikwa Taehak. NLM Title Abbreviation: Yonsei Med J. 
ISSN:0513-5796 (Print) ; 1976-2437 (Electronic) ; 0513-5796 (Linking). Seoul :
Yonsei University. Currently indexed for MEDLINE.
NLM ID: 0414003 [Serial]
